# Supplementary material for: Assessment of the healthcare burden of dengue disease in Germany: a retrospective analysis of statutory health insurance data (2014–23)
Source: J Travel Med. 2026 Jun 11;33(5):taag047. doi: 10.1093/jtm/taag047 (PMC13318845; doi:10.1093/jtm/taag047)
Supplement: Supplementary_material_taag047 [file supplementary_material_taag047.zip]

Archive with 6 entries (6 files):
- TAPHI-28485 Vaccines BoD in Germany ms SUPP FIGURES_BF05_Figure S1.tif
- TAPHI-28485 Vaccines BoD in Germany ms SUPP FIGURES_BF05_Figure S2.tif
- TAPHI-28485 Vaccines BoD in Germany ms SUPP FIGURES_BF05_Figure S3.tif
- TAPHI-28485 Vaccines BoD in Germany ms SUPP FIGURES_BF05_Figure S4.tif
- TAPHI-28485 Vaccines BoD in Germany ms SUPP FIGURES_BF05_Figure S5.tif
- BOD+in+germanyMS_supplementary_22May2026.docx
